# Supplementary material for: Exonic duplication of the OTC gene by a complex rearrangement that likely occurred via a replication-based mechanism: a case report
Source: BMC Med Genet. 2018 Dec 12;19:210. doi: 10.1186/s12881-018-0733-3 (PMC6292170; doi:10.1186/s12881-018-0733-3)
Supplement: Supplementary file 1 — PCR primers and genomic coordinates. (a) Primers for Sanger sequences of OTC exons. (b) Primers for qRT-PCR. (c) Other PCR. (XLSX 13 kb) [file 12881_2018_733_MOESM1_ESM.xlsx]

## Sheet: Sheet1
	(a)
	Exon	Primer sequence(5' to 3')	genomic coordinates
	Ex1	F-GCTGGCTAACTTGCTGTGGAG R-TGCAGAATATAGTTTTATGCATCACC	chrX:38211887+38212093
	Ex2	F-TCACCATAGTACATGGGTCTTTTC R-CCTCTTTCTTTGGGAAGGCTG	chrX:38226481+38226758
	Ex3	F-ACCACCACACCTGGCCTAAATTCAC R-CAAAGTCTTCACCTTCAATCCC	chrX:38228897+38229190
	Ex4	F-GTTGAGATGATGCCAATTCTTTG R-AAATGGAGAACAGAACAATTAGAGG	chrX:38240509+38240801
	Ex5	F-AACCTGTAATGTTGGTAGGTTTTC R-CTGTTTCACTTAAAGCAAGTCAGG	chrX:38260390+38260750
	Ex6	F-CATTCCTTCTAACAAGGCACTAATAC R-TTTTGTCACTGGGTAATTGCATC	chrX:38262753+38263066
	Ex7-8	F-AAAAGGCACTATTGAGTTTTGG R-AAGTCCCTAGGGGATACAGTCAG	chrX:38267819+38268420
	Ex9	F-GTCTCTCCCTTTGCATTGATGTC R-CTTGCTTATTATTTCCCCAAAGG	chrX:38270997+38271337
	Ex10	F-CTGTAACCCTGCAAAGCTGAAAC R-CTCTTTTCCCCATAAACCAACTC	chrX:38280174+38280406
	(b)
	Primer title	Primer sequence(5' to 3')	genomic coordinates
	U1	F-TTCTTGTCTGCCCCAGCTCC R-TGTGAGCTGGCTCCAGTATACC	chrX:38348333+38348516
	U2	F-CAAACCTTCAAACACCTAAGCC R-TGAGTCTCCCTACCACTTGCC	chrX:38347137+38347282
	U3	F-GAAAGGTTGTGGAACAAACGG R-GTTGAAGAAACTGTCACGCGG	chrX:38346308+38346402
	U4	F-TACTCCTAGCTATTTGGGAGG R-GTTAGAAGCAAGATGGATTCGG	chrX:38345080+38345238
	D1	F-CCATTTACAGTGACCAACCATCC R-ACCAAATCACCTTGGTTTGCC	chrX:38404765+38404873
	D2	F-TGCATGCAGTGGAAGTCATCC R-AGAGAGTGTACTCACCCTTCC	chrX:38405656+38405826
	D3	F-TTCATGGCTATATGAGGGTGG R-CTGTGACAGGCATGTCTAGG	chrX:38406812+38406981
	D4	F-GCTGTGTACAGAATAGGTTGG R-TGGGTGAGGAGACATCATGG	chrX:38407848+38407956
	RPP30	F-AGATTTGGACCTGCGAGCG R-GAGCGGCTGTCTCCACAAGT	chr10:90872001+90872065
	(c)
	Primer title	Primer sequence(5' to 3')	genomic coordinates
	Inversed PCR primers	F-ACCAAATCACCTTGGTTTGCC R-CAGTTGTTAGTAGACCTGTTTCC	chrX: 38404496+38404873 chrX: 38406187+38409280
	Nested PCR primers (for this patient)	F-CGTTTCCAAGGCCATGATTAATC R-TAGTACACGTGGTGAACCAC	ChrX: 38365206-38365292 chrX: 38406259-38406399
	Primers for PCR to confirm other side of the breakpoint (for this patient)	F-TGGCTCATCTGATCTTGTGG R-TTAGAGTGAGAAGGTCACGG	chrX:38345346+38345417 chrX:38366694+38367349

## Sheet: Sheet2
・File name	Additional file
・Title of data	PCR primers and genomic coordinates
